# Supplementary material for: 3-Diazo-N-[(2S)-1-hy­droxy­propan-2-yl]-2-oxopropanamide
Source: Acta Crystallogr Sect E Struct Rep Online. 2011 Apr 22;67(Pt 5):o1192. doi: 10.1107/S1600536811014413 (PMC3089269; doi:10.1107/S1600536811014413)
Supplement: Supplementary file 2 [file e-67-o1192-Isup2.hkl]

# 
# h,k,l, Fc-squared, Fo-squared, sigma(Fo-squared) and status flag 
# 
data_I
_shelx_title ' Z in P2(1)2(1)2(1)' 
_shelx_refln_list_code          4 
_shelx_F_calc_maximum      110.92 
_exptl_crystal_F_000       360.00 
_reflns_d_resolution_high  0.8410 
 
loop_ 
 _symmetry_equiv_pos_as_xyz 
 'x, y, z' 
 '-x+1/2, -y, z+1/2' 
 '-x, y+1/2, -z+1/2' 
 'x+1/2, -y+1/2, -z' 
 
_cell_length_a     5.3136 
_cell_length_b     6.7551 
_cell_length_c    23.3958 
_cell_angle_alpha  90.000 
_cell_angle_beta   90.000 
_cell_angle_gamma  90.000 
 
_shelx_F_squared_multiplier     1.000 
 
loop_ 
 _refln_index_h 
 _refln_index_k 
 _refln_index_l 
 _refln_F_squared_calc 
 _refln_F_squared_meas 
 _refln_F_squared_sigma 
 _refln_observed_status 
   2   0   0     7935.46     7509.26    297.12 o 
   4   0   0       24.30       32.23      0.92 o 
   6   0   0       67.15       78.57      2.50 o 
   1   1   0     4522.91     4568.99     44.90 o 
   2   1   0       31.38       17.01      0.33 o 
   3   1   0      101.10      119.13      1.12 o 
   4   1   0        0.89        1.69      0.31 o 
   5   1   0      202.84      228.91      2.56 o 
   6   1   0        2.27        2.56      0.78 o 
   0   2   0    12302.36    12543.69    157.65 o 
   1   2   0       13.11       13.85      0.36 o 
   2   2   0       68.58       74.51      0.89 o 
   3   2   0       35.58       31.97      0.53 o 
   4   2   0      115.45      127.14      1.77 o 
   5   2   0       30.56       28.02      0.97 o 
   6   2   0        8.78        5.44      0.67 o 
   1   3   0      916.91      977.69      9.13 o 
   2   3   0       58.16       65.91      0.78 o 
   3   3   0        1.43        1.87      0.28 o 
   4   3   0       26.16       24.04      0.98 o 
   5   3   0      124.33      124.18      2.46 o 
   0   4   0     3326.26     3267.74     31.63 o 
   1   4   0        5.56        4.89      0.27 o 
   2   4   0      217.48      218.92      5.02 o 
   3   4   0        0.67        0.29      0.21 o 
   4   4   0        0.36        0.25      0.29 o 
   5   4   0        4.73        4.28      0.58 o 
   1   5   0       61.41       55.73      1.00 o 
   2   5   0        1.61        2.09      0.31 o 
   3   5   0        0.04        0.83      0.31 o 
   4   5   0        9.36       11.05      0.75 o 
   0   6   0      316.70      281.28      7.93 o 
   1   6   0        7.83        7.96      0.60 o 
   2   6   0       35.39       34.03      0.87 o 
   3   6   0        0.30        0.01      0.31 o 
   4   6   0        2.44        1.06      0.48 o 
   1   7   0        5.29        3.60      0.90 o 
   2   7   0        0.15        0.38      0.42 o 
   3   7   0        0.04       -0.39      0.39 o 
   0   8   0        9.17        8.79      1.54 o 
   1   0   1      722.14      736.43      9.15 o 
   3   0   1      286.31      303.54      2.84 o 
   4   0   1       66.84       55.52      0.80 o 
   5   0   1      205.31      199.48      2.29 o 
   6   0   1        0.60        0.48      0.44 o 
   0   1   1      505.58      487.77      4.61 o 
   1   1   1     2368.14     2373.93     19.14 o 
   2   1   1     1067.40     1105.97      6.29 o 
   3   1   1       69.45       62.75      0.55 o 
   4   1   1      389.45      389.28      2.25 o 
   5   1   1       30.61       30.18      0.57 o 
   6   1   1        6.93        6.88      0.60 o 
   0   2   1      765.48      700.09      6.38 o 
   1   2   1     2566.12     2617.55     15.23 o 
   2   2   1      226.97      209.68      1.39 o 
   3   2   1      384.04      385.99      2.21 o 
   4   2   1       16.27       18.09      0.44 o 
   5   2   1      185.88      194.64      1.99 o 
   6   2   1        0.78        0.42      0.34 o 
   0   3   1      231.40      212.04      1.76 o 
   1   3   1      195.95      194.81      1.36 o 
   2   3   1      130.24      125.87      1.04 o 
   3   3   1       47.72       43.57      0.69 o 
   4   3   1       97.41      102.10      1.13 o 
   5   3   1        6.78        7.75      0.43 o 
   0   4   1      404.66      386.48      2.92 o 
   1   4   1      375.78      378.05      2.76 o 
   2   4   1       42.85       46.28      0.64 o 
   3   4   1       46.48       42.85      0.66 o 
   4   4   1        6.24        6.68      0.37 o 
   5   4   1       40.60       38.28      1.17 o 
   0   5   1        2.94        2.41      0.29 o 
   1   5   1      141.81      139.08      1.26 o 
   2   5   1        3.59        3.89      0.25 o 
   3   5   1       22.56       23.35      0.55 o 
   4   5   1       23.47       26.62      0.70 o 
   0   6   1       68.97       65.26      2.11 o 
   1   6   1       45.95       46.46      0.87 o 
   2   6   1        2.91        2.60      0.26 o 
   3   6   1        2.83        2.47      0.29 o 
   4   6   1        1.70        1.51      0.35 o 
   0   7   1        0.92        1.79      0.64 o 
   1   7   1        7.67        7.28      0.62 o 
   2   7   1        0.61        0.46      0.30 o 
   3   7   1        0.23        0.18      0.29 o 
   0   8   1        9.85        8.25      1.07 o 
   0   0   2     1883.23     1899.03     30.41 o 
   1   0   2      839.11      845.71      7.63 o 
   2   0   2      192.11      136.70      1.15 o 
   3   0   2       46.35       45.73      0.89 o 
   4   0   2      103.65      107.52      1.63 o 
   5   0   2      245.02      252.54      2.96 o 
   6   0   2        3.29        4.74      0.70 o 
   0   1   2     1572.92     1678.53     15.05 o 
   1   1   2      813.01      870.80      5.14 o 
   2   1   2      483.74      556.33      3.00 o 
   3   1   2       14.93       12.96      0.23 o 
   4   1   2      377.61      371.88      2.36 o 
   5   1   2       42.96       40.26      0.70 o 
   6   1   2        0.54        0.86      0.40 o 
   0   2   2    11970.87    12416.26    110.41 o 
   1   2   2      334.33      317.32      2.08 o 
   2   2   2     1000.71     1012.24      5.84 o 
   3   2   2       86.53       86.37      1.29 o 
   4   2   2       37.95       38.15      0.80 o 
   5   2   2      199.36      194.67      2.00 o 
   6   2   2        8.79       10.15      0.58 o 
   0   3   2       20.10       18.92      0.39 o 
   1   3   2      132.99      140.56      0.96 o 
   2   3   2      534.15      514.91      3.68 o 
   3   3   2        4.23        3.96      0.24 o 
   4   3   2      303.67      310.88      2.76 o 
   5   3   2       16.71       22.26      0.65 o 
   0   4   2      442.17      460.44      3.42 o 
   1   4   2       56.71       59.29      0.56 o 
   2   4   2       12.97       11.41      0.35 o 
   3   4   2        7.83        8.88      0.34 o 
   4   4   2        1.28        0.78      0.25 o 
   5   4   2       62.70       61.69      1.06 o 
   0   5   2       39.53       33.80      0.67 o 
   1   5   2       12.78       12.55      0.35 o 
   2   5   2        8.58        7.20      0.31 o 
   3   5   2        6.45        7.07      0.34 o 
   4   5   2       33.06       33.70      0.72 o 
   0   6   2       33.43       29.27      1.20 o 
   1   6   2        6.80        6.53      0.46 o 
   2   6   2        0.77        1.08      0.22 o 
   3   6   2        1.77        1.31      0.24 o 
   4   6   2        0.56        1.04      0.33 o 
   0   7   2        0.09        0.22      0.50 o 
   1   7   2        0.75        0.14      0.31 o 
   2   7   2        6.62        7.14      0.48 o 
   3   7   2        1.02        0.85      0.32 o 
   0   8   2        7.29        6.40      1.38 o 
   1   0   3     2630.75     2572.81     23.01 o 
   2   0   3      235.07      209.56      1.65 o 
   3   0   3       14.66       20.24      0.39 o 
   4   0   3       36.27       47.74      0.80 o 
   5   0   3      183.95      198.96      2.71 o 
   6   0   3        1.72        1.40      0.53 o 
   0   1   3      577.95      558.79      5.07 o 
   1   1   3      122.26       93.27      0.62 o 
   2   1   3      101.90       88.41      0.62 o 
   3   1   3       68.19       72.94      0.57 o 
   4   1   3      332.84      331.50      2.16 o 
   5   1   3       71.67       68.64      1.48 o 
   6   1   3        5.72        7.42      0.58 o 
   0   2   3      161.32      160.34      1.52 o 
   1   2   3      593.55      608.27      3.68 o 
   2   2   3      147.35      185.84      1.18 o 
   3   2   3      436.25      454.06      2.62 o 
   4   2   3       54.21       48.62      0.75 o 
   5   2   3       23.50       22.82      0.67 o 
   6   2   3        3.72        1.47      0.36 o 
   0   3   3        1.53        0.74      0.13 o 
   1   3   3      364.28      367.19      2.27 o 
   2   3   3       73.57       81.52      0.69 o 
   3   3   3      145.64      150.38      1.36 o 
   4   3   3      167.29      170.07      1.76 o 
   5   3   3       50.87       52.83      1.00 o 
   0   4   3       24.73       23.95      0.61 o 
   1   4   3       36.94       38.62      0.41 o 
   2   4   3       15.22       12.28      0.34 o 
   3   4   3       33.73       32.61      0.58 o 
   4   4   3       12.24       11.67      0.45 o 
   5   4   3       15.82       18.97      0.69 o 
   0   5   3       28.83       29.40      0.57 o 
   1   5   3        6.62        6.70      0.31 o 
   2   5   3        6.85        7.81      0.32 o 
   3   5   3       11.36       11.76      0.41 o 
   4   5   3       21.74       24.13      0.89 o 
   0   6   3        6.84        5.14      0.51 o 
   1   6   3       25.50       26.73      0.67 o 
   2   6   3        0.25       -0.10      0.19 o 
   3   6   3        0.68        0.53      0.25 o 
   4   6   3        3.06        3.61      0.38 o 
   0   7   3        1.51        0.86      0.58 o 
   1   7   3        3.32        2.91      0.42 o 
   2   7   3        2.94        2.55      0.37 o 
   3   7   3        5.88        6.74      0.49 o 
   0   0   4       84.21       83.69      1.22 o 
   1   0   4        0.24       -0.11      0.07 o 
   2   0   4       49.57       54.28      0.58 o 
   3   0   4      223.92      247.10      2.02 o 
   4   0   4       22.07       21.33      0.51 o 
   5   0   4       76.06       64.18      1.62 o 
   6   0   4       11.28       11.33      1.09 o 
   0   1   4      180.42      200.14      2.10 o 
   1   1   4       52.53       46.20      0.37 o 
   2   1   4      354.61      346.12      2.00 o 
   3   1   4       38.23       35.70      0.42 o 
   4   1   4      145.88      146.40      1.19 o 
   5   1   4       35.28       34.87      1.20 o 
   6   1   4        4.76        4.06      0.48 o 
   0   2   4      929.95      902.84      7.05 o 
   1   2   4        4.60        7.76      0.15 o 
   2   2   4      501.51      482.08      2.73 o 
   3   2   4       34.21       40.07      0.44 o 
   4   2   4        0.70        0.49      0.17 o 
   5   2   4       29.62       30.14      0.80 o 
   6   2   4        9.23       10.05      0.54 o 
   0   3   4      366.66      398.84      3.12 o 
   1   3   4       20.72       21.51      0.27 o 
   2   3   4       14.61       10.37      0.22 o 
   3   3   4        8.26        7.45      0.29 o 
   4   3   4       26.40       23.09      0.55 o 
   5   3   4        8.31        8.60      0.46 o 
   0   4   4       29.17       32.69      0.60 o 
   1   4   4        4.67        3.46      0.19 o 
   2   4   4       30.77       27.68      0.51 o 
   3   4   4       18.22       19.86      0.46 o 
   4   4   4        5.31        7.22      0.38 o 
   5   4   4       11.21       10.61      0.55 o 
   0   5   4       29.97       23.51      0.52 o 
   1   5   4        0.00       -0.01      0.14 o 
   2   5   4       53.96       61.15      0.83 o 
   3   5   4       10.19       11.22      0.42 o 
   4   5   4       37.45       42.13      0.81 o 
   0   6   4        8.27       10.08      0.62 o 
   1   6   4        1.45        2.51      0.29 o 
   2   6   4       10.18       10.14      0.38 o 
   3   6   4        2.65        2.47      0.31 o 
   4   6   4        0.34        0.61      0.31 o 
   0   7   4        0.02        0.22      0.52 o 
   1   7   4        0.01       -0.18      0.28 o 
   2   7   4        2.16        1.91      0.35 o 
   1   0   5     7255.00     7648.86     68.01 o 
   2   0   5      971.04      949.87      7.01 o 
   3   0   5     1218.29     1282.49      9.04 o 
   4   0   5        1.69        1.49      0.24 o 
   5   0   5       15.63       13.74      0.66 o 
   6   0   5        4.02        4.90      0.69 o 
   0   1   5      247.80      227.31      3.04 o 
   1   1   5      931.03      937.80      4.88 o 
   2   1   5      103.62      112.73      0.73 o 
   3   1   5      195.80      238.85      1.43 o 
   4   1   5       73.11       73.18      0.73 o 
   5   1   5       59.53       58.11      0.91 o 
   6   1   5        4.80        5.65      0.50 o 
   0   2   5        0.16        0.25      0.10 o 
   1   2   5       54.33       60.32      0.45 o 
   2   2   5      393.52      482.64      2.74 o 
   3   2   5       71.99       79.78      0.68 o 
   4   2   5        0.25        0.81      0.18 o 
   5   2   5       61.42       73.41      1.09 o 
   6   2   5        6.94        5.27      0.45 o 
   0   3   5       28.82       26.17      0.43 o 
   1   3   5       98.17      109.69      0.81 o 
   2   3   5       20.42       21.04      0.37 o 
   3   3   5      111.13      119.59      1.28 o 
   4   3   5        8.91        9.67      0.40 o 
   5   3   5       39.14       38.16      1.04 o 
   0   4   5        0.76        0.48      0.13 o 
   1   4   5      140.40      130.84      1.00 o 
   2   4   5       68.11       64.44      0.90 o 
   3   4   5       63.59       65.13      0.89 o 
   4   4   5        4.01        5.06      0.36 o 
   5   4   5        3.80        3.76      0.41 o 
   0   5   5        3.85        4.14      0.27 o 
   1   5   5       14.49       13.78      0.33 o 
   2   5   5       10.44       12.93      0.38 o 
   3   5   5       16.37       17.80      0.51 o 
   4   5   5        4.02        4.10      0.36 o 
   0   6   5        0.26       -0.25      0.30 o 
   1   6   5       22.42       20.62      0.52 o 
   2   6   5       10.47       10.61      0.41 o 
   3   6   5        9.80        8.68      0.42 o 
   4   6   5        0.82        1.01      0.31 o 
   0   7   5        0.76        0.26      0.54 o 
   1   7   5        0.14        0.08      0.30 o 
   2   7   5        0.37       -0.11      0.31 o 
   0   0   6       46.55       66.69      0.98 o 
   1   0   6        0.72        0.38      0.14 o 
   2   0   6      292.21      327.18      2.62 o 
   3   0   6        0.09       -0.08      0.14 o 
   4   0   6        2.14        1.65      0.24 o 
   5   0   6       29.53       26.39      0.73 o 
   6   0   6        6.20        5.77      0.74 o 
   0   1   6       15.38       18.13      0.53 o 
   1   1   6      399.33      413.42      2.38 o 
   2   1   6        7.65        7.53      0.16 o 
   3   1   6      189.16      200.42      1.21 o 
   4   1   6       23.46       25.95      0.49 o 
   5   1   6       71.96       67.40      1.21 o 
   6   1   6        2.00        2.25      0.48 o 
   0   2   6      205.68      217.00      1.88 o 
   1   2   6       41.09       44.35      0.37 o 
   2   2   6      318.11      333.85      1.97 o 
   3   2   6        4.23        4.45      0.19 o 
   4   2   6        2.55        3.59      0.27 o 
   5   2   6       18.43       19.01      0.58 o 
   0   3   6      154.28      183.53      1.54 o 
   1   3   6       90.81      106.63      0.83 o 
   2   3   6       50.58       53.29      0.52 o 
   3   3   6       51.90       47.84      0.73 o 
   4   3   6        6.04        5.80      0.37 o 
   5   3   6       18.20       18.44      0.60 o 
   0   4   6       76.92       91.08      1.00 o 
   1   4   6        5.07        5.70      0.22 o 
   2   4   6      122.23      119.63      1.05 o 
   3   4   6        3.91        3.54      0.29 o 
   4   4   6        1.16        0.99      0.24 o 
   5   4   6        6.64        7.79      0.47 o 
   0   5   6        6.91        6.44      0.35 o 
   1   5   6       11.83       13.97      0.40 o 
   2   5   6        1.04        1.08      0.20 o 
   3   5   6        5.02        4.71      0.32 o 
   4   5   6        2.14        1.44      0.29 o 
   0   6   6        0.04        0.11      0.31 o 
   1   6   6        4.83        4.23      0.30 o 
   2   6   6        6.64        6.33      0.35 o 
   3   6   6        2.40        2.50      0.31 o 
   0   7   6        0.01       -0.43      0.49 o 
   1   7   6        0.39        0.26      0.31 o 
   2   7   6        0.47       -0.11      0.30 o 
   1   0   7      156.85      161.86      1.44 o 
   2   0   7      889.76     1073.14      7.54 o 
   3   0   7       32.37       30.62      0.64 o 
   4   0   7       75.26       54.82      0.82 o 
   5   0   7       99.20      106.27      1.54 o 
   6   0   7        3.54        4.19      0.70 o 
   0   1   7       99.87       83.50      1.50 o 
   1   1   7       33.10       31.00      0.28 o 
   2   1   7       35.75       38.79      0.37 o 
   3   1   7       91.04      113.57      0.82 o 
   4   1   7       11.64       11.94      0.32 o 
   5   1   7       11.14       11.52      0.45 o 
   6   1   7       46.04       50.56      1.13 o 
   0   2   7        0.33        0.11      0.09 o 
   1   2   7      757.38      778.72      5.55 o 
   2   2   7      486.32      501.37      3.76 o 
   3   2   7       37.06       35.92      0.45 o 
   4   2   7       62.27       57.94      0.71 o 
   5   2   7       25.66       25.22      0.65 o 
   0   3   7      187.94      183.13      1.60 o 
   1   3   7      104.19      109.23      0.88 o 
   2   3   7       25.73       24.04      0.34 o 
   3   3   7        2.78        3.36      0.19 o 
   4   3   7        5.74        5.95      0.36 o 
   5   3   7        3.02        3.69      0.37 o 
   0   4   7        2.22        2.72      0.19 o 
   1   4   7       29.95       28.98      0.43 o 
   2   4   7       59.10       64.18      0.78 o 
   3   4   7        0.56        0.83      0.22 o 
   4   4   7       18.75       17.70      0.55 o 
   5   4   7       10.13       11.39      0.53 o 
   0   5   7        2.11        2.01      0.27 o 
   1   5   7        9.21        9.72      0.30 o 
   2   5   7        0.11        0.34      0.18 o 
   3   5   7        6.96        7.86      0.38 o 
   4   5   7        3.03        4.42      0.37 o 
   0   6   7        0.59        0.64      0.34 o 
   1   6   7        8.06        6.71      0.36 o 
   2   6   7        3.33        2.71      0.33 o 
   3   6   7        0.14        0.02      0.24 o 
   0   7   7        0.89       -0.01      0.50 o 
   1   7   7        0.12       -0.43      0.29 o 
   2   7   7        0.70        0.78      0.33 o 
   0   0   8        0.56       -0.15      0.10 o 
   1   0   8       13.92       14.60      0.27 o 
   2   0   8       42.77       36.87      0.55 o 
   3   0   8        1.50        1.31      0.18 o 
   4   0   8        0.61        0.17      0.19 o 
   5   0   8       46.09       43.80      0.94 o 
   6   0   8        8.39        9.64      0.87 o 
   0   1   8     1799.08     1967.82     13.51 o 
   1   1   8      144.17      180.55      1.02 o 
   2   1   8      214.60      246.17      1.54 o 
   3   1   8       85.83       80.45      0.71 o 
   4   1   8       30.28       25.57      0.43 o 
   5   1   8       47.49       45.64      0.73 o 
   6   1   8       15.12       18.32      0.71 o 
   0   2   8       86.84      110.51      1.47 o 
   1   2   8        0.10        0.72      0.08 o 
   2   2   8       34.95       35.49      0.35 o 
   3   2   8        8.92        7.80      0.25 o 
   4   2   8       16.10       14.12      0.37 o 
   5   2   8       33.59       33.30      0.83 o 
   0   3   8      410.04      386.85      3.24 o 
   1   3   8       67.44       67.82      0.64 o 
   2   3   8       76.42       70.58      0.64 o 
   3   3   8       17.29       17.49      0.34 o 
   4   3   8        3.47        4.06      0.33 o 
   5   3   8       30.33       26.04      0.70 o 
   0   4   8        2.69        4.36      0.22 o 
   1   4   8       32.94       32.24      0.42 o 
   2   4   8       13.90       15.18      0.33 o 
   3   4   8        6.89        6.99      0.44 o 
   4   4   8        9.83        9.60      0.51 o 
   5   4   8       10.25       11.04      0.62 o 
   0   5   8       11.24        7.94      0.40 o 
   1   5   8        3.84        4.02      0.27 o 
   2   5   8        3.99        3.58      0.28 o 
   3   5   8        5.25        4.96      0.34 o 
   4   5   8        0.44       -0.12      0.27 o 
   0   6   8       11.62       12.97      0.87 o 
   1   6   8        1.10        1.80      0.29 o 
   2   6   8        6.64        6.94      0.42 o 
   3   6   8        3.53        4.88      0.37 o 
   0   7   8        0.52        0.77      0.59 o 
   1   7   8        0.21        0.27      0.31 o 
   2   7   8        0.61        0.65      0.34 o 
   1   0   9        5.67        7.41      0.20 o 
   2   0   9      488.44      498.00      3.92 o 
   3   0   9        3.77        5.54      0.26 o 
   4   0   9      142.52      144.64      1.56 o 
   5   0   9       44.77       45.15      0.97 o 
   0   1   9      594.60      557.90      4.01 o 
   1   1   9      119.31      121.27      0.89 o 
   2   1   9      131.34      138.60      0.93 o 
   3   1   9       27.72       28.18      0.39 o 
   4   1   9        5.73        4.81      0.24 o 
   5   1   9        1.91        1.32      0.24 o 
   0   2   9       82.15       84.38      0.81 o 
   1   2   9       10.72       14.66      0.20 o 
   2   2   9      175.04      187.71      1.67 o 
   3   2   9       13.67       13.58      0.33 o 
   4   2   9       78.34       69.45      0.85 o 
   5   2   9       23.31       23.36      0.64 o 
   0   3   9       18.58       15.46      0.39 o 
   1   3   9      156.96      159.23      1.34 o 
   2   3   9        2.49        2.73      0.16 o 
   3   3   9       17.50       17.39      0.42 o 
   4   3   9       15.14       17.22      0.54 o 
   5   3   9        0.75        0.80      0.30 o 
   0   4   9        9.47       10.11      0.29 o 
   1   4   9       12.67       10.66      0.25 o 
   2   4   9       14.43       13.93      0.32 o 
   3   4   9        2.76        2.85      0.27 o 
   4   4   9       16.03       19.09      0.66 o 
   5   4   9        5.70        5.17      0.44 o 
   0   5   9       23.35       20.46      0.60 o 
   1   5   9       13.67       13.86      0.37 o 
   2   5   9        1.11        0.74      0.21 o 
   3   5   9        0.68        0.25      0.23 o 
   4   5   9        1.67        1.76      0.33 o 
   0   6   9        0.45        0.71      0.34 o 
   1   6   9        6.22        6.72      0.44 o 
   2   6   9        1.50        0.98      0.28 o 
   3   6   9        1.32        1.27      0.29 o 
   0   7   9        4.36        3.95      0.76 o 
   1   7   9        1.70        1.00      0.40 o 
   2   7   9        0.20        0.21      0.35 o 
   0   0  10      396.78      448.30      6.12 o 
   1   0  10      277.28      259.74      2.02 o 
   2   0  10        0.72        0.74      0.14 o 
   3   0  10       42.28       44.58      0.71 o 
   4   0  10        0.28        0.53      0.22 o 
   5   0  10       55.61       54.58      1.15 o 
   0   1  10     4173.09     4444.22     33.02 o 
   1   1  10      190.95      167.96      1.88 o 
   2   1  10      298.69      291.54      2.12 o 
   3   1  10       26.61       26.07      0.37 o 
   4   1  10       54.48       47.82      0.73 o 
   5   1  10        0.27        0.34      0.22 o 
   0   2  10      407.15      397.45      2.97 o 
   1   2  10      225.05      220.95      1.47 o 
   2   2  10        8.63       10.09      0.21 o 
   3   2  10       10.36        9.25      0.28 o 
   4   2  10        7.52        7.12      0.33 o 
   5   2  10       49.43       49.08      1.04 o 
   0   3  10      521.64      497.61      6.55 o 
   1   3  10       24.39       26.95      0.34 o 
   2   3  10       18.25       17.61      0.33 o 
   3   3  10       25.83       26.69      0.47 o 
   4   3  10       48.27       46.15      0.84 o 
   5   3  10        2.58        3.46      0.38 o 
   0   4  10       10.67        8.09      0.30 o 
   1   4  10       23.24       21.88      0.35 o 
   2   4  10        4.46        4.71      0.25 o 
   3   4  10        9.66        8.91      0.38 o 
   4   4  10        7.93        7.77      0.44 o 
   0   5  10      146.08      127.27      1.72 o 
   1   5  10        3.28        3.40      0.24 o 
   2   5  10       15.91       16.75      0.47 o 
   3   5  10        7.02        8.33      0.41 o 
   4   5  10        1.49        1.09      0.30 o 
   0   6  10        1.18        0.39      0.38 o 
   1   6  10        4.84        3.66      0.35 o 
   2   6  10        0.24        0.09      0.25 o 
   3   6  10        0.20        0.86      0.28 o 
   0   7  10        7.14        4.32      0.65 o 
   1   7  10        1.62        2.20      0.49 o 
   2   7  10        0.24        0.12      0.36 o 
   1   0  11       15.38       18.29      0.35 o 
   2   0  11      155.95      153.00      1.46 o 
   3   0  11       11.47       13.57      0.39 o 
   4   0  11      111.04       95.91      1.48 o 
   5   0  11       18.35       16.57      0.68 o 
   0   1  11       86.34       90.04      0.87 o 
   1   1  11       11.81       16.20      0.26 o 
   2   1  11      314.49      307.02      1.93 o 
   3   1  11        1.55        0.73      0.13 o 
   4   1  11       94.46       89.36      0.94 o 
   5   1  11       11.60       10.92      0.43 o 
   0   2  11      105.82       76.20      7.17 o 
   1   2  11        5.65        4.02      0.14 o 
   2   2  11       64.39       64.37      0.71 o 
   3   2  11        7.51        7.31      0.27 o 
   4   2  11       48.75       49.14      0.70 o 
   5   2  11       14.08       12.33      0.61 o 
   0   3  11       69.01       68.95      1.06 o 
   1   3  11       80.78       81.26      0.74 o 
   2   3  11       57.65       54.97      0.68 o 
   3   3  11        8.85        6.61      0.27 o 
   4   3  11       16.14       18.17      0.66 o 
   5   3  11       10.83        9.45      0.49 o 
   0   4  11       28.03       28.53      0.56 o 
   1   4  11       26.65       29.46      0.41 o 
   2   4  11       10.40       10.16      0.29 o 
   3   4  11       12.72       10.55      0.41 o 
   4   4  11       13.08       12.96      0.53 o 
   0   5  11       19.14       21.18      0.87 o 
   1   5  11       10.06        9.55      0.30 o 
   2   5  11        7.67        6.31      0.34 o 
   3   5  11        0.47        0.32      0.24 o 
   4   5  11        4.67        4.59      0.45 o 
   0   6  11       14.93       14.92      0.77 o 
   1   6  11        2.38        2.51      0.32 o 
   2   6  11        0.12        0.18      0.26 o 
   3   6  11        1.12        1.81      0.32 o 
   0   7  11        0.61       -0.17      0.42 o 
   1   7  11        3.99        3.80      0.51 o 
   0   0  12     3079.08     3214.36     34.90 o 
   1   0  12       24.34       27.70      0.48 o 
   2   0  12       36.18       29.25      2.86 o 
   3   0  12       33.97       29.31      0.56 o 
   4   0  12        4.62        4.03      0.38 o 
   5   0  12        3.76        4.75      0.42 o 
   0   1  12      204.28      220.75      1.81 o 
   1   1  12      384.91      410.84      3.44 o 
   2   1  12        9.80       12.74      0.24 o 
   3   1  12       39.07       40.59      0.53 o 
   4   1  12       14.81       16.09      0.44 o 
   5   1  12       44.46       39.62      0.73 o 
   0   2  12      464.28      468.02      4.96 o 
   1   2  12       46.20       48.51      0.43 o 
   2   2  12       30.11       26.03      0.36 o 
   3   2  12       21.81       23.86      0.44 o 
   4   2  12       37.24       33.67      0.57 o 
   5   2  12       11.10       11.15      0.51 o 
   0   3  12      168.79      181.75      2.77 o 
   1   3  12      113.27      107.22      0.85 o 
   2   3  12       26.64       24.25      0.41 o 
   3   3  12       37.38       36.83      0.79 o 
   4   3  12        5.22        4.82      0.37 o 
   5   3  12       22.84       20.69      0.70 o 
   0   4  12      149.11      139.22      2.47 o 
   1   4  12       25.69       24.51      0.39 o 
   2   4  12        4.22        4.81      0.23 o 
   3   4  12       12.24       11.43      0.56 o 
   4   4  12        7.26        7.12      0.44 o 
   0   5  12       12.04       11.62      0.59 o 
   1   5  12       16.50       15.34      0.39 o 
   2   5  12        0.11        0.01      0.19 o 
   3   5  12        1.46        1.47      0.29 o 
   4   5  12        3.22        3.67      0.42 o 
   0   6  12       26.28       24.98      1.03 o 
   1   6  12        2.39        3.35      0.33 o 
   2   6  12        1.52        1.81      0.32 o 
   3   6  12        0.05        0.38      0.28 o 
   0   7  12        3.90        3.24      0.55 o 
   1   7  12        1.87        1.82      0.50 o 
   1   0  13        1.15        0.41      0.11 o 
   2   0  13       37.93       40.81      0.73 o 
   3   0  13       25.23       26.51      0.55 o 
   4   0  13       36.87       34.43      0.80 o 
   5   0  13        1.17        1.12      0.34 o 
   0   1  13       23.56       24.51      0.41 o 
   1   1  13       14.60       19.33      0.27 o 
   2   1  13       24.16       20.56      0.34 o 
   3   1  13       29.28       27.32      0.45 o 
   4   1  13       37.75       35.40      0.72 o 
   5   1  13       36.07       33.53      0.70 o 
   0   2  13        0.33        0.63      0.12 o 
   1   2  13      137.29      128.65      0.87 o 
   2   2  13       40.93       42.99      0.48 o 
   3   2  13        6.55        5.31      0.25 o 
   4   2  13       35.38       28.13      0.53 o 
   5   2  13        8.41        9.03      0.54 o 
   0   3  13        0.44        0.37      0.15 o 
   1   3  13       42.38       39.59      0.45 o 
   2   3  13        6.85        5.63      0.23 o 
   3   3  13       77.49       69.06      1.04 o 
   4   3  13       15.83       13.95      0.55 o 
   5   3  13        1.19        1.15      0.32 o 
   0   4  13       69.48       68.25      1.67 o 
   1   4  13        0.69        0.56      0.14 o 
   2   4  13       18.88       19.34      0.40 o 
   3   4  13        8.56        9.15      0.40 o 
   4   4  13        5.64        5.07      0.41 o 
   0   5  13        3.46        3.63      0.50 o 
   1   5  13       35.33       34.96      0.61 o 
   2   5  13        0.26        0.26      0.19 o 
   3   5  13        0.17        0.07      0.33 o 
   0   6  13        1.56        1.27      0.41 o 
   1   6  13        4.20        5.34      0.38 o 
   2   6  13        8.41        9.19      0.52 o 
   0   7  13        0.91        1.77      0.61 o 
   0   0  14        5.88        3.78      0.27 o 
   1   0  14        1.84        4.51      0.21 o 
   2   0  14       90.59       74.79      1.06 o 
   3   0  14       54.47       69.36      0.95 o 
   4   0  14       17.12       13.65      0.55 o 
   5   0  14       36.46       36.37      1.00 o 
   0   1  14       51.13       54.90      0.66 o 
   1   1  14      263.87      250.85      1.52 o 
   2   1  14       14.53       11.56      0.29 o 
   3   1  14       52.77       50.05      0.60 o 
   4   1  14       17.63       15.07      0.52 o 
   5   1  14        2.59        5.18      0.37 o 
   0   2  14      247.07      236.25      3.06 o 
   1   2  14        7.30        7.32      0.25 o 
   2   2  14        0.66        0.55      0.13 o 
   3   2  14       63.45       57.14      0.93 o 
   4   2  14        2.09        1.52      0.22 o 
   5   2  14       27.80       25.73      0.67 o 
   0   3  14        1.88        1.72      0.24 o 
   1   3  14       49.93       52.49      0.70 o 
   2   3  14       28.34       33.51      0.68 o 
   3   3  14        4.85        5.11      0.31 o 
   4   3  14       26.78       26.16      0.72 o 
   0   4  14       46.21       47.82      0.80 o 
   1   4  14       17.19       18.54      0.38 o 
   2   4  14        2.30        3.06      0.23 o 
   3   4  14        6.96        7.51      0.38 o 
   4   4  14        0.91        0.98      0.32 o 
   0   5  14        4.46        6.14      0.42 o 
   1   5  14        7.10        8.66      0.33 o 
   2   5  14       10.48       10.56      0.51 o 
   3   5  14        0.79        0.80      0.29 o 
   0   6  14        0.03       -0.12      0.37 o 
   1   6  14        1.23        1.34      0.29 o 
   2   6  14        9.50       11.16      0.56 o 
   1   0  15      547.50      520.76      3.91 o 
   2   0  15       12.59       11.48      0.43 o 
   3   0  15      157.82      146.70      1.68 o 
   4   0  15        0.15       -0.07      0.25 o 
   5   0  15        0.36        0.93      0.42 o 
   0   1  15       22.79       17.06      0.38 o 
   1   1  15       44.15       39.17      0.44 o 
   2   1  15      451.73      446.04      2.78 o 
   3   1  15        6.92        4.98      0.24 o 
   4   1  15       11.12       10.70      0.40 o 
   5   1  15       27.41       27.02      0.68 o 
   0   2  15       32.67       30.39      0.49 o 
   1   2  15        0.46        0.91      0.11 o 
   2   2  15       35.76       38.69      0.50 o 
   3   2  15      376.69      358.05      2.87 o 
   4   2  15        8.19        8.88      0.35 o 
   5   2  15       10.97       12.17      0.51 o 
   0   3  15        1.85        1.68      0.18 o 
   1   3  15       47.69       45.91      0.59 o 
   2   3  15      184.23      184.96      3.11 o 
   3   3  15        9.93       10.81      0.35 o 
   4   3  15        6.83        6.36      0.36 o 
   0   4  15       22.54       25.26      0.63 o 
   1   4  15       27.48       27.42      0.51 o 
   2   4  15       43.18       46.81      0.77 o 
   3   4  15       58.98       58.49      1.55 o 
   4   4  15        2.45        1.86      0.34 o 
   0   5  15        2.17        2.06      0.32 o 
   1   5  15        1.59        1.31      0.21 o 
   2   5  15       36.47       36.78      0.66 o 
   3   5  15        2.76        3.28      0.39 o 
   0   6  15        2.78        1.96      0.50 o 
   1   6  15        0.52        0.25      0.25 o 
   2   6  15        3.01        3.56      0.41 o 
   0   0  16      193.86      188.07      2.33 o 
   1   0  16       95.21       95.20      1.08 o 
   2   0  16      109.77      111.72      1.26 o 
   3   0  16      201.82      176.80      1.89 o 
   4   0  16        1.04        1.07      0.31 o 
   5   0  16       16.07       14.39      0.80 o 
   0   1  16      239.40      240.82      2.02 o 
   1   1  16       62.34       61.19      0.78 o 
   2   1  16       58.77       57.47      0.71 o 
   3   1  16       49.87       48.12      0.62 o 
   4   1  16        0.88        0.67      0.18 o 
   5   1  16       39.55       39.40      0.90 o 
   0   2  16      171.76      175.00      1.63 o 
   1   2  16       38.90       38.83      0.43 o 
   2   2  16      134.13      123.74      1.09 o 
   3   2  16       86.65       90.55      1.21 o 
   4   2  16        0.53        0.17      0.20 o 
   0   3  16        1.08        1.64      0.19 o 
   1   3  16       43.44       43.63      0.56 o 
   2   3  16       23.67       25.42      0.50 o 
   3   3  16        1.32        0.97      0.23 o 
   4   3  16        4.58        4.15      0.32 o 
   0   4  16       64.77       69.28      1.19 o 
   1   4  16        7.52        8.31      0.40 o 
   2   4  16       78.01       77.22      1.03 o 
   3   4  16       28.73       28.21      0.81 o 
   4   4  16        3.62        4.23      0.40 o 
   0   5  16       15.79       15.26      0.68 o 
   1   5  16        6.40        5.98      0.33 o 
   2   5  16       21.32       27.98      0.89 o 
   3   5  16        2.70        2.89      0.41 o 
   0   6  16        0.35        0.09      0.40 o 
   1   6  16        0.24        0.65      0.29 o 
   2   6  16        5.39        5.33      0.48 o 
   1   0  17      451.10      439.93      3.62 o 
   2   0  17      149.17      137.02      1.48 o 
   3   0  17      634.18      616.37      5.05 o 
   4   0  17       18.85       18.63      0.72 o 
   5   0  17       20.76       23.18      0.97 o 
   0   1  17       19.33       18.59      0.41 o 
   1   1  17       92.82       85.83      0.95 o 
   2   1  17      243.57      250.21      1.66 o 
   3   1  17      112.53      111.02      1.06 o 
   4   1  17        8.98        8.68      0.51 o 
   0   2  17       23.40       23.11      0.49 o 
   1   2  17        4.57        2.99      0.16 o 
   2   2  17      106.52      113.49      1.07 o 
   3   2  17      130.55      129.19      1.48 o 
   4   2  17       18.75       18.44      0.48 o 
   0   3  17       44.93       43.07      0.96 o 
   1   3  17       61.84       56.54      0.66 o 
   2   3  17      122.04      124.06      1.35 o 
   3   3  17       23.15       25.69      0.54 o 
   4   3  17        0.15        0.09      0.22 o 
   0   4  17        6.60        7.23      0.49 o 
   1   4  17       26.61       26.21      0.71 o 
   2   4  17       12.66       10.16      0.37 o 
   3   4  17       94.26      102.76      1.56 o 
   0   5  17        0.33       -0.08      0.28 o 
   1   5  17        4.84        4.81      0.32 o 
   2   5  17       19.33       24.14      0.78 o 
   3   5  17        4.87        5.79      0.46 o 
   0   6  17        0.33        0.48      0.44 o 
   1   6  17        7.04        8.06      0.48 o 
   0   0  18      103.48      105.71      1.57 o 
   1   0  18       36.47       36.34      0.66 o 
   2   0  18      257.03      254.81      2.37 o 
   3   0  18       39.06       41.19      0.78 o 
   4   0  18       17.65       15.78      0.64 o 
   0   1  18       19.52       21.33      0.49 o 
   1   1  18       95.86       98.46      0.81 o 
   2   1  18        8.39        9.32      0.27 o 
   3   1  18        4.31        3.66      0.24 o 
   4   1  18       46.62       48.66      0.87 o 
   0   2  18      207.69      204.01      1.94 o 
   1   2  18       21.76       23.07      0.43 o 
   2   2  18      336.04      334.54      3.98 o 
   3   2  18       30.50       27.32      0.53 o 
   4   2  18       40.03       38.70      0.83 o 
   0   3  18       69.76       71.78      1.04 o 
   1   3  18       35.03       33.99      0.52 o 
   2   3  18       13.38       13.14      0.40 o 
   3   3  18       13.16       13.45      0.41 o 
   4   3  18        1.05        1.05      0.25 o 
   0   4  18       12.25       11.99      0.59 o 
   1   4  18       13.79       14.66      0.41 o 
   2   4  18       60.61       66.26      1.11 o 
   3   4  18        9.17       10.77      0.44 o 
   0   5  18        8.54        9.48      0.60 o 
   1   5  18        9.36        9.55      0.40 o 
   2   5  18        8.51       10.12      0.48 o 
   0   6  18        5.33        6.10      0.57 o 
   1   0  19       38.56       36.80      0.70 o 
   2   0  19      150.27      166.57      1.75 o 
   3   0  19        0.06       -0.04      0.21 o 
   4   0  19        0.35        0.95      0.33 o 
   0   1  19       47.35       41.93      0.69 o 
   1   1  19      143.11      135.25      1.03 o 
   2   1  19       30.00       32.26      0.46 o 
   3   1  19        4.33        4.93      0.30 o 
   4   1  19       10.72       10.94      0.47 o 
   0   2  19        3.05        2.14      0.23 o 
   1   2  19      242.77      238.61      2.03 o 
   2   2  19       88.47       90.34      0.97 o 
   3   2  19       45.15       45.56      0.72 o 
   4   2  19        0.35        0.65      0.22 o 
   0   3  19        4.07        3.88      0.33 o 
   1   3  19       83.56       84.87      1.41 o 
   2   3  19        1.81        1.91      0.22 o 
   3   3  19        0.14        0.03      0.20 o 
   0   4  19        0.04       -0.06      0.28 o 
   1   4  19       33.89       32.46      0.87 o 
   2   4  19       24.31       28.74      0.58 o 
   3   4  19        7.87        8.44      0.40 o 
   0   5  19        0.51        0.65      0.34 o 
   1   5  19        8.72        8.08      0.42 o 
   2   5  19        0.76        1.33      0.31 o 
   0   0  20       63.14       62.39      1.33 o 
   1   0  20       20.36       18.31      0.49 o 
   2   0  20      166.14      166.83      1.77 o 
   3   0  20        3.14        3.65      0.42 o 
   4   0  20       15.79       17.73      0.70 o 
   0   1  20       33.36       27.72      0.57 o 
   1   1  20       29.54       30.23      0.43 o 
   2   1  20        2.30        2.41      0.19 o 
   3   1  20        0.23        0.33      0.16 o 
   4   1  20        4.39        4.54      0.35 o 
   0   2  20       12.52        9.18      0.37 o 
   1   2  20       28.43       26.62      1.08 o 
   2   2  20       10.24       12.99      0.43 o 
   3   2  20        8.49        8.94      0.36 o 
   4   2  20        0.55        1.37      0.27 o 
   0   3  20       99.23       72.59     10.05 o 
   1   3  20       16.84       18.86      0.43 o 
   2   3  20       26.09       26.68      0.53 o 
   3   3  20        0.06        0.10      0.21 o 
   0   4  20        2.87        4.12      0.47 o 
   1   4  20        7.73        8.14      0.38 o 
   2   4  20       20.50       24.38      0.59 o 
   3   4  20        4.62        5.02      0.35 o 
   0   5  20        8.28       10.33      0.66 o 
   1   5  20        3.71        5.21      0.40 o 
   1   0  21        1.62        0.68      0.19 o 
   2   0  21       22.77       21.92      0.80 o 
   3   0  21        1.40        1.68      0.33 o 
   4   0  21       17.86       17.44      0.70 o 
   0   1  21       11.24        9.88      0.40 o 
   1   1  21       52.06       51.88      0.59 o 
   2   1  21        8.13        8.60      0.30 o 
   3   1  21       33.65       32.94      0.60 o 
   4   1  21        6.19        6.81      0.40 o 
   0   2  21        0.31        0.65      0.19 o 
   1   2  21       18.44       18.33      0.36 o 
   2   2  21        7.91        9.58      0.37 o 
   3   2  21        6.39        7.02      0.39 o 
   0   3  21        0.12        0.47      0.17 o 
   1   3  21        2.80        3.53      0.26 o 
   2   3  21        3.89        3.72      0.28 o 
   3   3  21        4.52        5.13      0.33 o 
   0   4  21        0.39        0.22      0.31 o 
   1   4  21        2.62        3.18      0.29 o 
   2   4  21        3.46        4.03      0.30 o 
   0   5  21        2.78        4.14      0.53 o 
   1   5  21       10.00       10.70      0.51 o 
   0   0  22       82.81       79.39      2.63 o 
   1   0  22        9.80        7.22      0.35 o 
   2   0  22       55.52       53.75      0.90 o 
   3   0  22        0.40        0.34      0.27 o 
   0   1  22       13.65       10.26      0.42 o 
   1   1  22        1.97        1.40      0.17 o 
   2   1  22        0.90        0.55      0.18 o 
   3   1  22       16.52       18.22      0.48 o 
   0   2  22        0.05       -0.14      0.18 o 
   1   2  22        6.37        5.40      0.26 o 
   2   2  22        0.04        0.13      0.18 o 
   3   2  22        0.48        0.64      0.22 o 
   0   3  22        4.90        3.68      0.42 o 
   1   3  22        2.29        1.94      0.23 o 
   2   3  22        0.38        0.24      0.19 o 
   3   3  22        8.11        8.43      0.39 o 
   0   4  22        8.67        9.50      0.64 o 
   1   4  22        2.34        3.21      0.29 o 
   2   4  22        5.77        7.32      0.36 o 
   1   0  23       89.29       91.79      1.20 o 
   2   0  23        0.01        0.24      0.22 o 
   3   0  23        5.63        5.76      0.55 o 
   0   1  23        0.29        0.29      0.21 o 
   1   1  23        0.23        0.32      0.15 o 
   2   1  23        2.49        2.31      0.22 o 
   3   1  23        2.17        2.15      0.27 o 
   0   2  23        0.73        0.73      0.23 o 
   1   2  23       64.21       60.96      0.74 o 
   2   2  23        0.35        0.79      0.21 o 
   3   2  23       10.14        9.69      0.40 o 
   0   3  23        1.16        1.69      0.31 o 
   1   3  23        3.00        2.05      0.28 o 
   2   3  23        0.17        0.27      0.20 o 
   0   4  23        0.11        0.45      0.40 o 
   1   4  23       13.78       14.44      0.54 o 
   0   0  24        0.12        0.68      0.32 o 
   1   0  24        3.27        5.54      0.37 o 
   2   0  24        0.02        0.12      0.22 o 
   3   0  24       13.02       13.90      0.63 o 
   0   1  24        7.27       10.95      0.46 o 
   1   1  24        4.48        3.28      0.22 o 
   2   1  24        1.12        1.78      0.21 o 
   3   1  24       28.99       34.65      0.66 o 
   0   2  24       23.74       25.29      0.65 o 
   1   2  24        7.70        9.83      0.33 o 
   2   2  24       10.23        9.41      0.37 o 
   0   3  24        2.97        3.07      0.42 o 
   1   3  24        1.30        0.83      0.22 o 
   2   3  24        0.94        0.61      0.24 o 
   0   4  24        2.32        2.47      0.51 o 
   1   0  25       20.61       14.74      0.83 o 
   2   0  25       12.91       16.22      0.56 o 
   0   1  25        0.46        0.69      0.25 o 
   1   1  25        0.72        1.14      0.19 o 
   2   1  25        0.47        0.28      0.19 o 
   0   2  25        1.26        1.76      0.29 o 
   1   2  25        4.23        4.60      0.28 o 
   2   2  25       13.04       15.51      0.48 o 
   0   3  25        0.89        0.62      0.32 o 
   1   3  25        1.30        2.01      0.26 o 
   0   0  26        2.88        1.92      0.42 o 
   1   0  26        1.82        2.71      0.32 o 
   2   0  26        3.06        5.10      0.40 o 
   0   1  26        2.50        2.60      0.31 o 
   1   1  26        4.47        4.66      0.27 o 
   2   1  26        1.48        1.65      0.24 o 
   0   2  26        5.50        5.94      0.40 o 
   1   2  26        0.81        1.31      0.23 o 
   1   0  27        4.77        6.17      0.52 o 
   0   1  27        0.50        0.74      0.27 o 
   1   1  27        4.21        3.57      0.26 o 
                                                 
